# Supplementary material for: Physiological Mechanisms behind Differences in Pod Shattering Resistance in Rapeseed (Brassica napus L.) Varieties
Source: PLoS One. 2016 Jun 14;11(6):e0157341. doi: 10.1371/journal.pone.0157341 (PMC4907463; doi:10.1371/journal.pone.0157341)
Supplement: S1 Dataset — The tables and figures in the paper are based on this dataset. (XLSX) [file pone.0157341.s001.xlsx]

## Sheet: Pod shattering resistance
		2012-2013				2013-2014
Huahang 901	0.44	0.46	0.45		0.93	0.92	0.99
Zhongshuang 12	0.26	0.42	0.13		0.88	0.9	0.93
Zhongshuang 9	0.31	0.19	0.25		0.94	0.75	0.86
Zhongshuang 11	0.18	0.22	0.26		0.87	0.84	0.8
2012-C1107	0.17	0.22	0.24		0.75	0.85	0.79
Yangguang 2009	0.14	0.15	0.17		0.61	0.71	0.79
2012-C1103	0.13	0.13	0.09		0.71	0.58	0.47
Huashuang 5	0.06	0.04	0.07		0.37	0.24	0.26
Zhongyouza 12	0.09	0.13	0.21		0.16	0.32	0.23
Zhongnongyou 9	0.04	0.13	0.085		0.16	0.19	0.31
Huayouza 10	0.05	0.045	0.04		0.1	0.1	0.15
Dadi 55	0.01	0.04	0.03		0.11	0.07	0.13
Huayouza 62	0.025	0.01	0.04		0.05	0.05	0.08
Huayouza 9	0.02	0.01	0.015		0.05	0.07	0.02
Zhongnongyou 6	0	0.02	0.01		0.02	0.01	0.07
Fengyou 520	0	0	0		0.01	0.03	0.03
	Soure of variance	F value	F 0.05	F 0.01
	Year (Y)	670.386**	4.001	7.077
	Cultivar (C)	112.516**	1.836	2.352
	Y×C	32.375**	1.836	2.352

## Sheet: agronomic traits in 12-13
		SRI	20 pods wall weight（g）	1000-seed weight（g）	20个角果籽粒重（g）	seed diameter（cm）﹒10-2	Pod length（cm）	Pod width（cm）	Beak length（cm）	Seed number per pod	Moisture of pod wall %
	Huahang 901	0.45	1.05	4.84	2.14	21.3	7.04	0.44	1.45	21.85	12.03
	Zhongshuang 12	0.27	1.17	4.76	2.1	19.7	6.14	0.56	1.77	21.2	10.11
	Zhongshuang 9	0.25	1.12	4.7	2.32	21.1	8.15	0.43	1.63	20.25	9.22
	Zhongshuang 11	0.22	1.18	5.7	3.18	22	8.64	0.46	1.64	20.55	10.02
	2012-C1107	0.21	1.11	4.66	2.04	19.2	6.85	0.52	1.52	20.22	9.76
	Yangguang 2009	0.153333	1.01	4.2	1.95	18.9	5.39	0.5	1.35	22.87	9.98
	2012-C1103	0.12	0.98	3.98	1.87	18.8	5.26	0.56	1.39	20.2	9.45
	Huashuang 5	0.0566667	0.9	5.52	1.68	20.8	6.29	0.42	1.16	20.17	8.75
	Zhongyouza 12	0.045	0.77	3.14	1.69	18	5.39	0.5	1.41	26	9.56
	Zhongnongyou 9	0.143333	1.06	4.58	2.35	19.6	6.94	0.51	1.43	23.93	11.11
	Huayouza 10	0.085	1.05	2.79	1.01	16	7.23	0.51	1.9	17.15	9.06
	Dadi 55	0.0266667	0.81	2.99	1.46	17.2	6.34	0.46	1.51	23.32	10.28
	Huayouza 62	0.025	0.82	3.34	1.93	17.5	5.91	0.48	1.63	27.4	9.98
	Huayouza 9	0.015	0.79	3.13	1.91	17.8	5.85	0.48	1.45	29.13	10.02
	Zhongnongyou 6	0.01	0.61	2.41	1.71	17.3	5.86	0.48	1.89	23.85	9.24
	Fengyou 520	0	0.62	3.03	1.28	16.3	5.98	0.45	1.54	20.23	8.7
		SD	0.184841	1.02202	0.492245	1.81841	0.968166	0.0416333	0.196748	3.11328	0.85069
		Average	0.940625	3.98563	1.91375	18.8438	6.45375	0.485	1.54187	22.395	9.82938
		CV	0.196509	0.256428	0.257215	0.0964995	0.150016	0.0858419	0.127603	0.139017	0.0865457

## Sheet: agronomic traits in 13-14
		SRI	20 pods wall weight（g）	1000-seed weight（g）	20个角果籽粒重（g）	seed diameter（cm）﹒10-2	Pod length（cm）	Pod width（cm）	Beak length（cm）	Seed number per pod	Moisture of pod wall %
	Huahang 901	0.946667	1.81083	4.12	1.52623	18.72	6.27333	0.556667	1.33	20.7833	9.72
	Zhongshuang 12	0.903333	1.9234	4.07255	1.83537	17.89	6.31333	0.476667	1.56	22.55	9.78
	Zhongshuang 9	0.845	1.4166	3.62115	1.5527	19.99	7.9	0.425	1.42	21.45	10.03
	Zhongshuang 11	0.836667	1.86673	4.34084	1.9403	18.27	6.46667	0.506667	1.39	22.3667	10.07
	2012-C1107	0.796667	1.408	3.4125	1.43817	19.87	6.52	0.46	1.63	21.0833	10.02
	Yangguang 2009	0.703333	1.45057	3.67217	1.4095	18.49	5.87333	0.463333	1.87	19.2	9.72
	2012-C1103	0.586667	1.48403	3.36652	1.64247	17.45	6.42	0.5	1.48	24.4167	10.46
	Huashuang 5	0.29	1.38	3.36	1.92	17.56	6.47	0.5	1.41	24	11
	Zhongyouza 12	0.24	0.9094	3.6	0.98025	17.2	5.58	0.4	1.5	18.925	8.74
	Zhongnongyou 9	0.22	1.4	3.42	1.49	17.22	7.01	0.46	1.44	17.07	10.02
	Huayouza 10	0.12	1.41	4.1	1.78	17.22	5.67	0.49	1.33	20.63	10.11
	Dadi 55	0.1	1.23	3.78	1.56	17.1	5.47	0.46	1.46	23.22	8.99
	Huayouza 62	0.06	1.11	3.09	1.61	16.66	5.61	0.41	1.56	22.28	8.79
	Huayouza 9	0.05	1.27	3.21	1.48	16.55	5.82	0.48	1.77	18.52	8.75
	Zhongnongyou 6	0.03	1.15	3.36	1.48	16.23	5.27	0.44	1.52	17.95	8.75
	Fengyou 520	0.02	1.08	3.38	1.35	17.22	5.01	0.47	1.45	20	8.97
			0.792211	0.550012	0.254115	0.831074	0.635451	0.384742	-0.0148468	0.312477	0.519612
			**	*		**	**				*
		SD	0.283536	0.367208	0.237245	1.09285	0.720764	0.0391068	0.1474	2.17863	0.70156	SD
		Average	1.39372	3.61911	1.56219	17.7275	6.10479	0.468646	1.5075	20.9028	9.62	Average
		CV	0.203438	0.101464	0.151867	0.061647	0.118065	0.0834463	0.0977776	0.104227	0.0729273	CV

## Sheet: Biochemical component in 12-13
2012-2013		Wall weight per 20 pods	Wall weight per pod	AIL%	ASL%	Total lingin%	AIL (g per pod)	ASL(g per pod)	Total lingin (g per pod)		Soluble sugar(%)	Hemicellulose(%)	cellulose(%)	Soluble sugar (g per pod)	Hemicellulose (g per pod)	cellulose(g per pod)	SRI		含油量	蛋白质	亚麻酸	亚油酸	硬脂酸	油酸	棕榈酸	硫苷	芥酸	二十碳烯酸	低芥酸	高芥酸
Huahang 901		1.05	0.0525	9.82	3.9	13.73	0.51555	0.20475	0.720825		2.66	30.75	27.17	0.14896	1.61438	1.42643	0.45		48.55	20.06	7.05	18.12	0.22	63.12	4.48	39.06	2.58	6.26	0.14	7.52
Zhongshuang 12		1.17	0.0585	11.96	4.78	16.75	0.69966	0.27963	0.979875		2.25	29.92	25.02	0.118125	1.75032	1.46367	0.27		50.41	19.85	8.29	15.24	-0.31	62.43	4.21	30.82	5.05	6.35	0.5	8.77
Zhongshuang 9		1.12	0.056	11.06	4.26	15.32	0.61936	0.23856	0.85792		2.84	26.67	24.04	0.16614	1.49352	1.34624	0.25		48.87	20.06	7.34	17.02	0.02	65.96	4.54	37.86	-1.88	7.12	-0.13	5.54
Zhongshuang 11		1.18	0.059	11.26	3.83	15.09	0.66434	0.22597	0.89031		2.22	27.71	23.31	0.13098	1.63489	1.37529	0.21		47.61	21.39	8.83	16.51	0.13	63.58	4.42	28.73	-0.9	6.83	0.27	6.09
2012-C1107		1.11	0.0555	10.29	4.12	14.41	0.571095	0.22866	0.799755		2.34	32.82	23.38	0.12987	1.82151	1.29759	0.22		41.04	28.15	8.24	17.1	0.49	62.31	4.83	36.45	-2.67	6.74	-0.27	3.86
Yangguang 2009		1.01	0.0505	8.57	4.44	13.01	0.432785	0.22422	0.657005		2.85	30.41	30.43	0.143925	1.53571	1.53672	0.153333
2012-C1103		0.98	0.049	8.46	4.24	12.7	0.41454	0.20776	0.6223		2.36	28	25.46	0.11564	1.372	1.24754	0.12		44.12	23.62	7.71	18.16	0.09	59.16	4.54	49.72	4.86	4.97	0.65	11.4
Huashuang 5		0.9	0.045	7.96	4.17	12.13	0.3582	0.18765	0.54585		2.66	28.3	22.18	0.1197	1.2735	0.9981	0.0566667
Zhongyouza 12		1.06	0.053	8.73	2.8	11.53	0.46269	0.1484	0.61109		1.68	24.94	17.91	0.08904	1.32182	0.94923	0.143333		40.86	22.37	7.69	17.24	0.11	63.24	4.56	38.54	1.05	2.39	0.28	3.99
Zhongnongyou 9		1.05	0.0525	7.63	2.3	9.93	0.400575	0.12075	0.521325		2.14	24.56	13.61	0.11235	1.2894	0.714525	0.085		38.17	25.53	6.96	19.56	0.26	61.52	5.32	41.27	-0.81	3.18	-0.71	7.02
Huayouza 10		0.77	0.0385	12.58	2.09	14.67	0.48433	0.080465	0.564795		2.55	28.64	16.18	0.098175	1.10264	0.62293	0.045		40.44	22.09	7.61	20.17	0.52	59.55	5.2	39.6	0.78	4.79	-0.11	3.39
Dadi 55		0.81	0.0405	10.91	2.53	13.44	0.441855	0.102465	0.54432		1.89	24.8	13.83	0.076545	1.0044	0.560115	0.0266667		40.63	27.03	8.02	17.37	0.35	62.88	4.65	31.27	-1.47	3.57	-0.42	6.82
Huayouza 62		0.82	0.041	10.91	2.53	13.44	0.44731	0.10373	0.55104		2.2	23.2	17.98	0.0902	0.9512	0.73718	0.025		33.92	26.34	8.14	20.97	0.94	59.46	5.33	24.26	-3.56	4.19	-0.27	5.96
Huayouza 9		0.79	0.0395	12.05	2.53	14.58	0.475975	0.099935	0.57591		2.71	26.04	9.56	0.107045	1.02858	0.37762	0.015		29	28.51	11.49	18.36	0.71	57.58	6.9	8.7	-8.62	6.44	3.67	13.8
Zhongnongyou 6		0.61	0.0305	7.75	2.15	9.9	0.236375	0.065575	0.30195		2.31	23.7	16.58	0.070455	0.72285	0.50569	0.01		40.04	24.95	7.11	17.42	0.75	63.8	4.71	22.6	-1.41	4.54	-0.26	4.24
Fengyou 520		0.62	0.031	10.42	2.54	12.97	0.32302	0.07874	0.40207		2.44	20.25	14.59	0.07564	0.62775	0.45229	0		39.39	23.73	7.92	19.95	0.41	60.11	4.96	37.77	-0.46	4.4	0.01	6.06
											0.081	0.621	0.67	0.666	0.796	0.784			#REF!	#REF!	#REF!	#REF!	#REF!	#REF!	#REF!	#REF!	#REF!	#REF!	#REF!	#REF!
												**	**	**	**	**
SD		0.184841	0.00924206	1.63754	0.95735	1.86351	0.122374	0.0693971	0.17875		0.326616	3.27444	5.83361	0.0278439	0.354761	0.40878	0.12452	SD	5.95615	2.99592	1.12898	1.58729	0.331633	2.2929	0.668864	10.0639	3.47499	1.50826	1.0537	2.94351
Average		0.940625	0.0470312	10.0225	3.32562	13.35	0.471729	0.162329	0.634146		2.38125	26.9194	20.0769	0.112049	1.28403	0.975697	0.13	Average	41.6464	23.8343	8.02857	18.085	0.335	61.7643	4.90357	33.3321	-0.532857	5.12643	0.239286	6.74714
CV		0.196509	0.196509	0.163386	0.287871	0.139589	0.259417	0.42751	0.281875		0.137162	0.121639	0.290564	0.248497	0.276287	0.418962	0.957845	CV	0.143017	0.125698	0.14062	0.0877683	0.989951	0.0371234	0.136403	0.301928	-6.52143	0.294212	4.40352	0.43626

## Sheet: Biochemical component in 13-14
	AIL%	ASL%	Total lingin%	SRI	Wall weight per pod	AIL (g per pod)	ASL(g per pod)	Total lingin (g per pod)			Soluble sugar(%)	Hemicellulose(%)	cellulose(%)	Soluble sugar (g per pod)	Hemicellulose (g per pod)	cellulose(g per pod)	SRI	Wall weight per pod
Huahang 901	11.614	2.05	13.664	0.946667	0.0905417	1.05155	0.18561	1.23716		Huahang 901	4.36	32.12	27.24	0.394762	2.9082	2.46635	0.946667	0.0905417
Zhongshuang 12	13.6161	2.48777	16.1038	0.903333	0.09617	1.30946	0.239249	1.5487		Zhongshuang 12	4.32	22.98	22.56	0.415454	2.20999	2.1696	0.903333	0.09617
Zhongshuang 9	12.0796	2.67266	14.7523	0.845	0.07083	0.855598	0.189304	1.0449		Zhongshuang 9	3.75	23.39	21.46	0.265612	1.65671	1.52001	0.845	0.07083
Zhongshuang 11	10.3495	2.62194	12.9715	0.836667	0.0933367	0.965991	0.244723	1.21071		Zhongshuang 11	3.72	22.56	24.81	0.347212	2.10568	2.31568	0.836667	0.0933367
2012-C1107	13.4479	2.26	15.7079	0.796667	0.0704	0.946729	0.159104	1.10583		2012-C1107	3.69	21.89	24.1	0.259776	1.54106	1.69664	0.796667	0.0704
Yangguang 2009	10.5904	2.47651	13.0669	0.703333	0.0725283	0.768101	0.179617	0.947718		Yangguang 2009	4.09	22.21	23.33	0.296641	1.61085	1.69209	0.703333	0.0725283
2012-C1103	13.2765	2.54339	15.8199	0.586667	0.0742017	0.985136	0.188724	1.17386		2012-C1103	4.21	21.58	25.46	0.312389	1.60127	1.88917	0.586667	0.0742017
Huashuang 5	10.57	1.93	12.5	0.29	0.069	0.72933	0.13317	0.8625		Huashuang 5	3.53	20.2	24.77	0.24357	1.3938	1.70913	0.29	0.069
Zhongyouza 12	10.7698	2.55215	13.322	0.24	0.04547	0.489704	0.116046	0.605751		Zhongyouza 12	4.03	19.56	24.89	0.2015	0.978	1.2445	0.24	0.05
Zhongnongyou 9	15.26	1.96	17.22	0.22	0.07	1.0682	0.1372	1.2054		Zhongnongyou 9	4.68	26.97	22.66	0.3276	1.8879	1.5862	0.22	0.07
Huayouza 10	15.61	1.81	17.42	0.12	0.0705	1.1005	0.127605	1.22811		Huayouza 10	3.69	25.46	22.22	0.260145	1.79493	1.56651	0.116667	0.0705
Dadi 55	12.06	1.62	13.68	0.1	0.0615	0.74169	0.09963	0.84132		Dadi 55	4.24	20.71	21.64	0.26076	1.27367	1.33086	0.103333	0.0615
Huayouza 62	13.48	2.17	15.65	0.06	0.0555	0.74814	0.120435	0.868575		Huayouza 62	4.28	18.59	21.85	0.23754	1.03175	1.21268	0.06	0.0555
Huayouza 9	11.81	2.09	13.9	0.05	0.0635	0.749935	0.132715	0.88265		Huayouza 9	4.11	19.73	17.78	0.260985	1.25286	1.12903	0.0466667	0.0635
Zhongnongyou 6	10.26	2.15	12.41	0.03	0.0575	0.58995	0.123625	0.713575		Zhongnongyou 6	3.85	18.15	14.04	0.221375	1.04362	0.8073	0.0333333	0.0575
Fengyou 520	12.65	2.04	14.69	0.02	0.054	0.6831	0.11016	0.79326		Fengyou 520	4.27	16.18	28.58	0.23058	0.87372	1.54332	0.0233333	0.054
	-0.122352	0.614049	-0.00751562			0.566	0.892	0.651			-0.113	0.555	0.361	0.712	0.748	0.793		0.808061
		*				*	**	**				*		**	**	**
SD	1.67829	0.314685	1.61141	0.362897	0.0141768	0.212881	0.0445963	0.243982		SD	0.316541	3.81972	3.46827	0.0612892	0.533626	0.440124	0.362631	0.0136981
Average	12.3402	2.21465	14.5549	0.421771	0.0696861	0.861445	0.155432	1.01688		Average	4.05125	22.0175	22.9619	0.283494	1.57275	1.61744	0.421979	0.0699693
CV	0.136001	0.142092	0.110712	0.860412	0.203438	0.247121	0.286918	0.239933		CV	0.0781342	0.173486	0.151045	0.216192	0.339295	0.272111	0.859357	0.195773
